# Supplementary material for: Comparative analysis of different survey methods for monitoring fish assemblages in coastal habitats
Source: PeerJ. 2016 Mar 21;4:e1832. doi: 10.7717/peerj.1832 (PMC4806602; doi:10.7717/peerj.1832)
Supplement: Supplemental Information 1 [file peerj-04-1832-s007.xlsx]

## Sheet: Method with 3 flounders
Location	Method	ID	Black Spotted Stickleback (Gasterosteus wheatlandi)	3-Spined Stickleback (Gasterosteus aculeatus)	4-Spine Stickleback (Apeltes quadracus )	9-Spine Stickleback (Pungitius pungitius)	Mummichog (Fundulus heteroclitus)	Atlantic Silver side (Menidia menidia)	Smouth Flounder (Pleuronectes putnami)	Winter flounder	Flounder sp. (Pleuronectes sp.)	Striped Bass	Cunner (Tautogolabrus adspersus)	Rock Crab (Cancer irroratus)	Green Crab (Carcinus maenas)	Mud Crab (Panopeus sp.)	American Sand Lance (Ammodytes americanus)	Gasperau (Alosa pseudoharengus)	Lady Crab (Ovalipes ocellatus)	Grubby (Myoxocephalus aenaeus)
Cocagne 1	Beach seine	CH1B	0	0	0.00888889	0	0.0533333	0.213333	0.00444444	0.00444444	0.0133333	0	0	0	0.0355556	0.00444444	0	0	0	0
Cocagne 3	Beach seine	CH3B	0.00444444	0.0222222	0.377778	0.0222222	0.106667	0.546667	0.0177778	0	0	0	0.00444444	0	0.0711111	0.00444444	0	0	0	0
Cocagne 4	Beach seine	CH4B	0	0	0.16	0.00444444	4.43556	5.38222	0.00444444	0	0	0	0	0	0.0488889	0.177778	0	0.0488889	0	0
Cocagne 5	Beach seine	CH5B	0	0	0.0266667	0.00888889	0.902222	0.324444	0	0	0	0	0	0	0.0444444	0	0	0	0	0
Cocagne 6	Beach seine	CH6B	0	0	0	0	0.0533333	2.19556	0.0488889	0.00888889	0.0177778	0	0	0.00444444	0	0.0266667	0	0	0	0
Bouctouche	Beach seine	BBV	0	0	0.0177778	0	1.31111	1.2	0.00888889	0.00444444	0	0	0	0	0.00444444	0.00444444	0	0	0	0
Kouchibouguac	Beach seine	KBB	0.00888889	0.00444444	0.0977778	0	0.297778	0.0622222	0.00444444	0.0177778	0	0.0177778	0	0	0.00444444	0	0	0	0	0
San Simon	Beach seine	SSB	0	0	0	0.00888889	0.337778	0.217778	0.0222222	0	0.04	0	0	0	0	0	0	0	0	0
Lameque	Beach seine	LMB	0	0	0.0711111	0	0.564444	0.0266667	0	0.00444444	0.0266667	0	0	0	0	0	0.00444444	0	0	0
Cocagne 1	Visual transect	CH1V	0	0	0	0.0025	0.01	0.1975	0	0	0	0	0	0.0025	0.0025	0.0075	0	0	0.0025	0
Cocagne 3	Visual transect	CH3V	0.025	0.0025	0.0275	0	0.02	0.675	0	0	0	0	0	0.0025	0.01	0.0025	0.01	0	0	0.0025
Cocagne 4	Visual transect	CH4V	0	0	0	0.0025	0.0175	0.1375	0	0	0	0	0	0.0025	0	0.0025	0	0	0	0
Cocagne 5	Visual transect	CH5V	0	0	0.22	0.005	0	1.615	0	0	0	0	0	0.01	0.0025	0.0025	0	0	0	0
Cocagne 6	Visual transect	CH6V	0	0	0	0	0.0025	0.0025	0.0025	0	0	0	0	0	0.0025	0.0025	0	0	0	0
Bouctouche	Visual transect	BBV	0	0	0.025	0.01	0.075	0.04	0	0	0	0	0	0.0025	0.0025	0.0025	0	0	0	0.005
Kouchibouguac	Visual transect	KBV	0	0	0	0	0.005	0	0	0	0	0	0	0	0	0	0	0	0	0
San Simon	Visual transect	SSV	0	0	0	0	0.005	0.0025	0	0	0	0	0	0	0	0	0	0	0	0
Lameque	Visual transect	LMV	0	0	0	0	0.0075	0	0.0025	0	0	0	0	0	0	0	0	0	0	0
